# Supplementary material for: Development of Novel Neratinib and Docetaxel Core-Loaded and Trastuzumab Surface-Conjugated Nanoparticle for Treatment of HER-2 Positive Breast Cancer
Source: Pharmaceutics. 2025 Sep 26;17(10):1265. doi: 10.3390/pharmaceutics17101265 (PMC12567355; doi:10.3390/pharmaceutics17101265)
Supplement: Supplementary file 1 [file pharmaceutics-17-01265-s001.zip]

Archive with 1 entries (1 files):
- pharmaceutics-3808641-supplementary.pdf
